# Supplementary material for: Typing and modeling of hepatocellular carcinoma based on disulfidptosis-related amino acid metabolism genes for predicting prognosis and guiding individualized treatment
Source: Front Oncol. 2023 Aug 11;13:1204335. doi: 10.3389/fonc.2023.1204335 (PMC10454915; doi:10.3389/fonc.2023.1204335)
Supplement: Supplementary file 4 [file DataSheet_1.zip › Table S1.XLSX]

## Sheet: Disulfidptosis
Disulfidptosis related genes
ACTN4
ACTB
CD2AP
CAPZB
DSTN
FLNA
FLNB
INF2
IQGAP1
MYH10
MYL6
MYH9
PDLIM1
TLN1
