# Supplementary material for: Typing and modeling of hepatocellular carcinoma based on disulfidptosis-related amino acid metabolism genes for predicting prognosis and guiding individualized treatment
Source: Front Oncol. 2023 Aug 11;13:1204335. doi: 10.3389/fonc.2023.1204335 (PMC10454915; doi:10.3389/fonc.2023.1204335)
Supplement: Supplementary file 4 [file DataSheet_1.zip › Table S3.XLSX]

## Sheet: GO
ONTOLOGY	ID	Description	GeneRatio	BgRatio	pvalue	p.adjust	qvalue	geneID	Count
BP	GO:0002181	cytoplasmic translation	89/1912	161/18903	2.23e-46	1.34e-42	1.02e-42	RPL35A/RPS3/RPS8/RPS11/RPS21/RPS27A/RPSA/RPL6/RPL31/RPS5/RPL27/RPS16/RPL4/RPL27A/RPLP0/RPS12/RPL13A/RPL23A/RPL37A/RPS6/RPL24/RPS9/RPL18/RPL7A/RPL19/RPL23/RPS7/RPL5/RPS2/RPS3A/EIF3D/RPS19/RPL29/RPS13/RPL38/RPS24/RPL41/RPS4X/RPL18A/RPL10A/RPL12/RPLP2/RPL39/RPL32/RPL9/RPLP1/RPS18/NCBP2/DRG1/RPS15/RPL36/EIF3B/EIF3F/RPL37/EIF2S2/RPL26/RPL11/RPL15/RPS25/RPL28/RPL8/EIF2S3/RPL21/UBA52/RPL14/RPS14/RPL7/RP…	89
BP	GO:0009410	response to xenobiotic stimulus	118/1912	432/18903	1.33e-24	3.98e-21	3.02e-21	HDAC2/ABAT/SLC10A1/EFTUD2/MCM7/DNMT3A/NR1I2/GLYAT/RNF149/ACSM2B/CES2/CDK4/BLMH/CYP4F2/BAK1/CYBA/SMOX/CENPF/SULT2A1/FMO4/NAT2/OTC/EPHX1/CA9/ABCB11/ACSL1/ENO2/ABCC6/CYP2A6/HSP90AB1/SLCO1B1/SORD/GPLD1/CYP2C8/EHMT2/PCNA/CPB2/CAT/SRD5A1/E2F1/CPS1/CYP26B1/CMBL/PPP1R9B/RAD51/TYMS/FBP1/CXCR4/GSTP1/TGFB2/HNF1B/SRC/PGF/ABCG8/CYP2A7/SLCO2B1/ADRA1A/CHEK2/VAV1/CYP2C9/SULT1C4/CYP2B6/CYP3A4/MDK/ABCC1/ALAD/SRD5A…	118
BP	GO:0071466	cellular response to xenobiotic stimulus	68/1912	183/18903	1.03e-22	2.06e-19	1.57e-19	SLC10A1/EFTUD2/MCM7/NR1I2/GLYAT/RNF149/ACSM2B/CES2/CYP4F2/SMOX/SULT2A1/FMO4/NAT2/EPHX1/ABCB11/ACSL1/CYP2A6/SLCO1B1/GPLD1/CYP2C8/EHMT2/PCNA/E2F1/CYP26B1/CMBL/PPP1R9B/FBP1/CXCR4/GSTP1/CYP2A7/SLCO2B1/CHEK2/VAV1/CYP2C9/SULT1C4/CYP2B6/CYP3A4/ABCC1/POR/CES3/PON3/UGT2B15/SULT1B1/CYP2J2/RORC/AADAC/CYP2D6/UGT1A1/UGT1A3/UCHL1/CYP2A13/ACSM1/SLC22A7/AOX1/CYP1A2/CYP3A5/GSTA1/GSTA2/PRNP/ABCC4/MYC/CYP1A1/UGT1A9…	68
BP	GO:0044282	small molecule catabolic process	106/1912	385/18903	1.69e-22	2.53e-19	1.92e-19	TAT/NUDT1/ABAT/NAGK/MTMR2/SLC27A2/PCK2/DAO/LDHD/ALDH6A1/ALDH2/BLMH/CYP4F2/SCP2/HAO1/ACADL/EHHADH/HAGH/PCK1/HSD17B6/SHMT1/CYP4F3/SULT2A1/PIPOX/IL4I1/GPD2/GNPDA1/CDO1/OTC/ABCB11/HPD/QDPR/DCXR/HSD17B4/ENO2/ECHDC2/ALDH5A1/FOXK1/SORD/ADA/DDAH2/ADHFE1/AASS/AGXT/MAT1A/CYP4F11/PON1/ALDH3B1/AGXT2/GPT/HGD/HAAO/ETFDH/CYP26B1/PAH/XDH/ACAT1/UPB1/FUT4/ACOX2/PFKP/CRYL1/ENO1/SULT1C4/RENBP/APOBEC3G/CYP7A1/ALDOB/C…	106
BP	GO:0140014	mitotic nuclear division	94/1912	325/18903	1.02e-21	1.22e-18	9.26e-19	RPL24/RANBP1/RAN/DCTN2/UBE2I/ANAPC7/DRG1/AURKB/MAPRE1/CDC20/KIF2C/PPP2R1A/SPHK1/BIRC5/NUP62/PTTG1/CCNB1/CHMP4B/CDCA5/KIF11/TRIP13/UBE2C/SPC25/TACC3/CDT1/UBE2S/LCMT1/BUB1/SMARCB1/SMARCD1/KIF23/CHEK1/DLGAP5/PSRC1/MYBL2/KIF2A/KIFC1/RACGAP1/MAD2L1/PLK1/TTK/TPX2/KIF18A/NUF2/NCAPD2/SMARCA4/DSCC1/NCAPH/KIF18B/KPNB1/CDCA2/NCAPH2/ANLN/ZWILCH/MKI67/RCC1/BUB1B/CDCA8/CENPF/NDC80/NEK2/CDC6/KIF4A/KIF20B/CENPE/…	94
BP	GO:0006805	xenobiotic metabolic process	51/1912	118/18903	8.79e-21	8.79e-18	6.68e-18	NR1I2/GLYAT/ACSM2B/CES2/CYP4F2/SMOX/SULT2A1/FMO4/NAT2/EPHX1/ABCB11/ACSL1/CYP2A6/SLCO1B1/CYP2C8/CYP26B1/CMBL/GSTP1/CYP2A7/SLCO2B1/CYP2C9/SULT1C4/CYP2B6/CYP3A4/ABCC1/POR/CES3/PON3/UGT2B15/SULT1B1/CYP2J2/RORC/AADAC/CYP2D6/UGT1A1/UGT1A3/CYP2A13/ACSM1/SLC22A7/AOX1/CYP1A2/CYP3A5/GSTA1/GSTA2/ABCC4/CYP1A1/UGT1A9/CYP2C18/NQO1/GSTM1/CYP2E1	51
CC	GO:0022626	cytosolic ribosome	77/1975	105/19869	2.45e-54	1.73e-51	1.25e-51	RPL35A/RPS3/RPS8/RPS11/RPS21/RPS27A/RPSA/RPL6/RPL31/RPS5/RPL27/RPS16/RPL4/RPL27A/RPLP0/RPS12/RPL13A/RPL23A/RPL37A/RPS6/RPL24/RPS9/RPL18/RPL7A/RPL19/RPL23/RPS7/RPL5/RPS2/RPS3A/RPS19/RPL29/RPS13/RPL38/RPS24/RPL41/RPS4X/RPL18A/RPL10A/RPL12/RPLP2/RPL39/RPL32/RPL9/RPLP1/RPS18/RPS15/RPL36/RPL37/RPL26/RPL11/RPL15/RPS25/RPL28/RPL8/RPL21/UBA52/RPL14/RPS14/RPL7/RPS29/RPS15A/ZCCHC17/RPL34/RPL13/RPL3/RPS27/R…	77
CC	GO:0022625	cytosolic large ribosomal subunit	47/1975	59/19869	1.54e-36	5.44e-34	3.94e-34	RPL35A/RPL6/RPL31/RPL27/RPL4/RPL27A/RPLP0/RPL13A/RPL23A/RPL37A/RPL24/RPL18/RPL7A/RPL19/RPL23/RPL5/RPL29/RPL38/RPL41/RPL18A/RPL10A/RPL12/RPLP2/RPL39/RPL32/RPL9/RPLP1/RPL36/RPL37/RPL26/RPL11/RPL15/RPL28/RPL8/RPL21/UBA52/RPL14/RPL7/ZCCHC17/RPL34/RPL13/RPL3/RPL22/RPL35/RPL17/RPL30/RPL39L	47
CC	GO:0044391	ribosomal subunit	82/1975	188/19869	1.71e-33	4.02e-31	2.91e-31	RPL35A/RPS3/RPS8/RPS11/RPS21/RPS27A/RPSA/RPL6/RPL31/RPS5/RPL27/RPS16/RPL4/RPL27A/RPLP0/RPS12/RPL13A/RPL23A/RPL37A/RPS6/RPL24/RPS9/RPL18/RPL7A/RPL19/RPL23/RPS7/RPL5/RPS2/RPS3A/RPS19/RPL29/RPS13/RPL38/RPS24/RPL41/RPS4X/RPL18A/RPL10A/RPL12/RPLP2/RPL39/RPL32/RPL9/RPLP1/RPS18/RPS15/RPL36/RPL37/RPL26/RPL11/RPL15/RPS25/RPL28/RPL8/RPL21/UBA52/RPL14/RPS14/RPL7/MRPS23/RPS29/RPS15A/MRPL17/ZCCHC17/RPL34/RPL1…	82
CC	GO:0005840	ribosome	84/1975	232/19869	2.38e-27	4.19e-25	3.04e-25	RPL35A/RPS3/RPS8/RPS11/RPS21/RPS27A/RPSA/RPL6/RPL31/RPS5/RPL27/RPS16/RPL4/RPL27A/RPLP0/RPS12/RPL13A/RPL23A/RPL37A/RPS6/RPL24/RPS9/RPL18/RPL7A/RPL19/RPL23/RPS7/RPL5/RPS2/RPS3A/RPS19/RPL29/RPS13/RPL38/RPS24/RPL41/RPS4X/RPL18A/RPL10A/RPL12/RPLP2/RPL39/RPL32/RPL9/RPLP1/RPS18/RPS15/RPL36/RPL37/RPL26/RPL11/RPL15/RPS25/RPL28/RPL8/RPL21/UBA52/RPL14/RPS14/RPL7/MRPS23/RPS29/RPS15A/MRPL17/ZCCHC17/RPL34/RPL1…	84
CC	GO:0030055	cell-substrate junction	117/1975	432/19869	1.13e-24	1.59e-22	1.16e-22	RPS3/RPS8/RPS11/MARCKS/RPL6/RPL31/RPS5/RPL27/RPS16/RPL4/ARPC3/RPLP0/RPL13A/RPL37A/RPS9/RPL18/RPL7A/RPL19/RPL23/RPS7/RPL5/RPS2/RPS3A/RPS19/RPS13/RPL38/HMGA1/ARPC2/RPS4X/RPL10A/RPL12/RPLP2/CFL1/RPL9/RPLP1/RPS18/RPS15/MAPRE1/ARPC5L/PFN1/FHL3/VASP/GIT1/RPL8/RHOG/RAC1/RPS14/PPP1CC/RPL7/RALA/ARL2/MPZL1/ARHGEF2/RPS29/KIF23/ACTG1/YWHAZ/RPL3/ABCB4/RPL22/CYBA/YWHAQ/PDLIM7/CDC42EP1/LIMK1/RPL30/NPM1/CORO1C/P…	117
CC	GO:0005925	focal adhesion	115/1975	422/19869	1.63e-24	1.91e-22	1.38e-22	RPS3/RPS8/RPS11/MARCKS/RPL6/RPL31/RPS5/RPL27/RPS16/RPL4/ARPC3/RPLP0/RPL13A/RPL37A/RPS9/RPL18/RPL7A/RPL19/RPL23/RPS7/RPL5/RPS2/RPS3A/RPS19/RPS13/RPL38/HMGA1/ARPC2/RPS4X/RPL10A/RPL12/RPLP2/CFL1/RPL9/RPLP1/RPS18/RPS15/MAPRE1/ARPC5L/PFN1/FHL3/VASP/GIT1/RPL8/RHOG/RAC1/RPS14/PPP1CC/RPL7/RALA/ARL2/MPZL1/ARHGEF2/RPS29/KIF23/ACTG1/YWHAZ/RPL3/ABCB4/RPL22/CYBA/YWHAQ/PDLIM7/CDC42EP1/LIMK1/RPL30/NPM1/CORO1C/P…	115
MF	GO:0003735	structural constituent of ribosome	80/1939	176/18432	1.45e-32	1.58e-29	1.31e-29	RPL35A/RPS3/RPS8/RPS11/RPS21/RPS27A/RPSA/RPL6/RPL31/RPS5/RPL27/RPS16/RPL4/RPL27A/RPLP0/RPS12/RPL13A/RPL23A/RPL37A/RPS6/RPL24/RPS9/RPL18/RPL7A/RPL19/RPL23/RPS7/RPL5/RPS2/RPS3A/RPS19/RPL29/RPS13/RPL38/RPS24/RPL41/RPS4X/RPL18A/RPL10A/RPL12/RPLP2/RPL39/RPL32/RPL9/RPLP1/RPS18/RPS15/RPL36/RPL37/RPL26/RPL11/RPL15/RPS25/RPL28/RPL8/RPL21/UBA52/RPL14/RPS14/RPL7/MRPS23/RPS29/RPS15A/MRPL17/RPL34/RPL13/RPL3/R…	80
MF	GO:0016712	oxidoreductase activity, acting on paired donors, with incorporation or reduction of molecular oxygen, reduced flavin or flavoprotein as one donor, and incorporation of one atom of oxygen	23/1939	40/18432	4.25e-13	2.33e-10	1.93e-10	CYP4F2/CYP4F3/CYP2A6/CYP2C8/CYP4F11/CYP2A7/CYP2C9/CYP2B6/CYP7A1/CYP3A4/CYP3A43/CYP4A11/CYP2J2/CYP2D6/CYP2A13/CYP7B1/CYP1A2/CYP3A5/CYP39A1/HMOX1/CYP1A1/CYP2C18/CYP2E1	23
MF	GO:0008395	steroid hydroxylase activity	22/1939	38/18432	1.14e-12	4.16e-10	3.45e-10	CYP8B1/CYP2A6/CYP2C8/CYP2A7/CYP2C9/CYP2B6/CYP7A1/CYP3A4/CYP3A43/CYP11A1/CYP2J2/CYP2D6/CYP27A1/CYP2A13/CYP7B1/CYP1A2/CYP3A5/CYP39A1/CYP1A1/CYP2C18/CYP17A1/CYP2E1	22
MF	GO:0004497	monooxygenase activity	37/1939	104/18432	8.09e-12	2.22e-09	1.84e-09	CYP8B1/CYP4F2/CYP4F3/FMO4/MICAL1/FMO3/CYP2A6/CYP2C8/CYP4F11/CYP4A22/CYP26B1/PAH/CYP2A7/CYP2C9/CYP2B6/CYP7A1/CYP3A4/CYP3A43/CYP11A1/CYP4A11/KMO/CYP4V2/AKR1D1/CYP2J2/CYP2D6/CYP27A1/CYP2A13/CYP7B1/CYP1A2/CYP3A5/CYP39A1/HMOX1/CYP1A1/AKR1C4/CYP2C18/CYP17A1/CYP2E1	37
MF	GO:0008391	arachidonic acid monooxygenase activity	15/1939	21/18432	5.96e-11	1.31e-08	1.08e-08	CYP4F2/CYP4F3/CYP2A6/CYP2C8/CYP4F11/CYP4A22/CYP2A7/CYP2C9/CYP2B6/CYP4A11/CYP2J2/CYP2A13/CYP1A1/CYP2C18/CYP2E1	15
MF	GO:0016709	oxidoreductase activity, acting on paired donors, with incorporation or reduction of molecular oxygen, NAD(P)H as one donor, and incorporation of one atom of oxygen	20/1939	40/18432	4.32e-10	7.88e-08	6.53e-08	CYP8B1/CYP4F2/FMO4/MICAL1/FMO3/CYP4F11/CYP4A22/CYP26B1/CYP2C9/CYP2B6/CYP7A1/CYP3A4/KMO/AKR1D1/CYP2D6/CYP27A1/CYP7B1/CYP1A1/AKR1C4/CYP2E1	20
