# Supplementary material for: Typing and modeling of hepatocellular carcinoma based on disulfidptosis-related amino acid metabolism genes for predicting prognosis and guiding individualized treatment
Source: Front Oncol. 2023 Aug 11;13:1204335. doi: 10.3389/fonc.2023.1204335 (PMC10454915; doi:10.3389/fonc.2023.1204335)
Supplement: Supplementary file 4 [file DataSheet_1.zip › Table S4.XLSX]

## Sheet: easy_input
ID	Detected	Enriched	Term	Enrichment score
ko04610	86	54	Complement and coagulation cascades	negative
ko04810	229	104	Regulation of actin cytoskeleton	positive
ko04510	203	93	Focal adhesion	positive
ko04110	157	76	Cell cycle	positive
ko05130	197	84	Pathogenic Escherichia coli infection	positive
ko05166	222	90	Human T-cell leukemia virus 1 infection	positive
ko04658	92	46	Th1 and Th2 cell differentiation	positive
ko04659	108	51	Th17 cell differentiation	positive
ko04151	354	123	PI3K-Akt signaling pathway	positive
ko04218	156	65	Cellular senescence	positive
ko05140	77	39	Leishmaniasis	positive
ko04933	100	46	AGE-RAGE signaling pathway in diabetic complications	positive
ko04512	88	42	ECM-receptor interaction	positive
ko04015	210	79	Rap1 signaling pathway	positive
ko04380	128	54	Osteoclast differentiation	positive
ko04666	97	44	Fc gamma R-mediated phagocytosis	positive
ko04062	192	72	Chemokine signaling pathway	positive
ko04145	152	60	Phagosome	positive
ko05205	205	75	Proteoglycans in cancer	positive
ko05132	249	87	Salmonella infection	positive
ko05323	93	41	Rheumatoid arthritis	positive
ko05219	41	23	Bladder cancer	positive
ko04976	89	39	Bile secretion	negative
ko05215	97	41	Prostate cancer	positive
ko04611	124	49	Platelet activation	positive
ko04670	114	46	Leukocyte transendothelial migration	positive
ko05220	76	34	Chronic myeloid leukemia	positive
ko05145	112	45	Toxoplasmosis	positive
ko04640	99	41	Hematopoietic cell lineage	positive
ko00980	78	34	Metabolism of xenobiotics by cytochrome P450	negative
ko04350	98	40	TGF-beta signaling pathway	positive
ko04979	51	25	Cholesterol metabolism	negative
ko05222	92	38	Small cell lung cancer	positive
ko05152	180	63	Tuberculosis	positive
ko04668	114	44	TNF signaling pathway	positive
ko05417	215	72	Lipid and atherosclerosis	positive
ko04625	104	41	C-type lectin receptor signaling pathway	positive
ko04360	182	63	Axon guidance	positive
ko05321	65	29	Inflammatory bowel disease	positive
ko00982	72	31	Drug metabolism - cytochrome P450	negative
