# Supplementary material for: Typing and modeling of hepatocellular carcinoma based on disulfidptosis-related amino acid metabolism genes for predicting prognosis and guiding individualized treatment
Source: Front Oncol. 2023 Aug 11;13:1204335. doi: 10.3389/fonc.2023.1204335 (PMC10454915; doi:10.3389/fonc.2023.1204335)
Supplement: Supplementary file 4 [file DataSheet_1.zip › Table S5.XLSX]

## Sheet: 右上
	gene	path	r	p	sign	absR	rSeg	pSeg
cor	riskscore	Step1 Release of cancer cell antigens	0.130882	0.011739	pos	0.130882	0.25	<0.05
cor1	riskscore	Step2 Cancer antigen presentation	-0.112879	0.0299414	neg	0.112879	0.25	<0.05
cor2	riskscore	Step3 Priming and activation	-0.222785	1.52296e-05	neg	0.222785	0.25	<0.001
cor3	riskscore	Step4 T cell recruiting	-0.306752	1.67615e-09	neg	0.306752	0.5	<0.001
cor4	riskscore	Step4 CD4 T cell recruiting	-0.183647	0.000384041	neg	0.183647	0.25	<0.001
cor5	riskscore	Step4 CD8 T cell recruiting	-0.181389	0.000454191	neg	0.181389	0.25	<0.001
cor6	riskscore	Step4 Th1 cell recruiting	-0.256043	5.97956e-07	neg	0.256043	0.5	<0.001
cor7	riskscore	Step4 Dendritic cell recruiting	-0.298784	4.56731e-09	neg	0.298784	0.5	<0.001
cor8	riskscore	Step4 Th22 cell recruiting	0.145927	0.00491524	pos	0.145927	0.25	<0.01
cor9	riskscore	Step4 Macrophage recruiting	-0.146113	0.00486004	neg	0.146113	0.25	<0.01
cor10	riskscore	Step4 Monocyte recruiting	-0.0687939	0.186714	neg	0.0687939	0.25	ns
cor11	riskscore	Step4 Neutrophil recruiting	0.182979	0.000403678	pos	0.182979	0.25	<0.001
cor12	riskscore	Step4 NK cell recruiting	-0.304956	2.1067e-09	neg	0.304956	0.5	<0.001
cor13	riskscore	Step4 Eosinophil recruiting	-0.0113224	0.828162	neg	0.0113224	0.25	ns
cor14	riskscore	Step4 Basophil recruiting	-0.0286276	0.583065	neg	0.0286276	0.25	ns
cor15	riskscore	Step4 Th17 cell recruiting	0.0131024	0.801669	pos	0.0131024	0.25	ns
cor16	riskscore	Step4 B cell recruiting	-0.156911	0.00247152	neg	0.156911	0.25	<0.01
cor17	riskscore	Step4 Th2 cell recruiting	-0.121577	0.0193177	neg	0.121577	0.25	<0.05
cor18	riskscore	Step4 Treg cell recruiting	-0.0105425	0.839832	neg	0.0105425	0.25	ns
cor19	riskscore	Step4 MDSC recruiting	0.362259	6.46558e-13	pos	0.362259	0.5	<0.001
cor20	riskscore	Step5 Infiltration of immune cells into tumors	0.105231	0.0430814	pos	0.105231	0.25	<0.05
cor21	riskscore	Step6 Recognition of cancer cells by T cells	-0.085603	0.100165	neg	0.085603	0.25	ns
cor22	riskscore	Step7 Killing of cancer cells	-0.267558	1.74413e-07	neg	0.267558	0.5	<0.001
cor23	riskscore	riskscore	1	0	pos	1	1	Not Applicable
