# Supplementary material for: Typing and modeling of hepatocellular carcinoma based on disulfidptosis-related amino acid metabolism genes for predicting prognosis and guiding individualized treatment
Source: Front Oncol. 2023 Aug 11;13:1204335. doi: 10.3389/fonc.2023.1204335 (PMC10454915; doi:10.3389/fonc.2023.1204335)
Supplement: Supplementary file 4 [file DataSheet_1.zip › Table S6.XLSX]

## Sheet: 左下
	gene	path	r	p	sign	absR	rSeg	pSeg
cor	riskscore	IFN-Gamma_signature	-0.329345	8.26e-11	neg	0.329345	0.5	<0.001
cor1	riskscore	APM_signal	-0.162717	0.00168777	neg	0.162717	0.25	<0.01
cor2	riskscore	Base_excision_repair	0.377437	5.68e-14	pos	0.377437	0.5	<0.001
cor3	riskscore	Cell_cycle	0.468353	1.43e-21	pos	0.468353	0.5	<0.001
cor4	riskscore	DNA_replication	0.383149	2.2e-14	pos	0.383149	0.5	<0.001
cor5	riskscore	Fanconi_anemia_pathway	0.314248	6.35e-10	pos	0.314248	0.5	<0.001
cor6	riskscore	Homologous_recombination	0.338892	2.14e-11	pos	0.338892	0.5	<0.001
cor7	riskscore	MicroRNAs_in_cancer	0.433253	2.31e-18	pos	0.433253	0.5	<0.001
cor8	riskscore	Mismatch_repair	0.356949	1.47e-12	pos	0.356949	0.5	<0.001
cor9	riskscore	Nucleotide_excision_repair	0.303711	2.47e-09	pos	0.303711	0.5	<0.001
cor10	riskscore	Oocyte_meiosis	0.462847	4.83e-21	pos	0.462847	0.5	<0.001
cor11	riskscore	p53_signaling_pathway	0.435796	1.39e-18	pos	0.435796	0.5	<0.001
cor12	riskscore	Progesterone-mediated_oocyte_maturation	0.42793	6.59e-18	pos	0.42793	0.5	<0.001
cor13	riskscore	Proteasome	0.0365169	0.483757	pos	0.0365169	0.25	ns
cor14	riskscore	Pyrimidine_metabolism	0.341405	1.49e-11	pos	0.341405	0.5	<0.001
cor15	riskscore	Spliceosome	0.218546	2.23e-05	pos	0.218546	0.25	<0.001
cor16	riskscore	Viral_carcinogenesis	0.428938	5.41e-18	pos	0.428938	0.5	Not Applicable
